# Supplementary material for: Enhancing and Not Replacing Clinical Expertise: Improving Named-Entity Recognition in Colonoscopy Reports Through Mixed Real–Synthetic Training Sources
Source: J Pers Med. 2025 Jul 30;15(8):334. doi: 10.3390/jpm15080334 (PMC12387308; doi:10.3390/jpm15080334)
Supplement: Supplementary file 1 [file jpm-15-00334-s001.zip]

Archive with 1 entries (1 files):
- jpm-3702309-supplementary.pdf
